# Supplementary material for: Comparison of paracetamol and diclofenac prescribing preferences for adults in primary care
Source: Prim Health Care Res Dev. 2021 Dec 2;22:e78. doi: 10.1017/S1463423621000797 (PMC8724224; doi:10.1017/S1463423621000797)
Supplement: Supplementary file 1 [file phcsup.zip]

Archive with 3 entries (3 files):
- S1463423621000797sup001.docx
- S1463423621000797sup002.docx
- S1463423621000797sup003.tif
